# Supplementary material for: Natural Variations of ZmRLR1 Mediate the Root Lodging Resistance of Maize by Regulating Root Ascorbate and Auxin Homeostasis
Source: Adv Sci (Weinh). 2026 Jan 15;13(17):e19638. doi: 10.1002/advs.202519638 (PMC13042799; doi:10.1002/advs.202519638)
Supplement: Supplementary file 2 — Supporting File 2: advs73781‐sup‐0002‐TableS1.xlsx. [file ADVS-13-e19638-s005.xlsx]

## Sheet: LC-MS
Supplementary Table S1 Potential proteins interacted with ZmRLR1 as identified by a pull-down plus LC-MS
Accession	Description	Score	Location prediction
Zm00001d021017	auxin-responsive family protein	429	plasma membrane and endoplasmic reticulum
Zm00001d002006	plasma-membrane H+ATPase2	92	cell member
Zm00001d010698	NAD(P)H dehydrogenase (quinone) FQR1	94	membrane
Zm00001d017857	ant1;adenine nucleotide translocator1	167	membrane
Zm00001d037492	vacuolar proton pump homolog1	112	membrane
Zm00001d005090	Clathrin heavy chain 2	50	membrane
Zm00001d009858	Cytochrome P450 47	22	endoplasmic reticulum
Zm00001d003006	plasma membrane intrinsic protein2	115	membrane
Zm00001d051872	plasma membrane intrinsic protein1	55	membrane
Zm00001d027580	outer mitochondrial membrane porin1	46	membrane
Zm00001d048021	aos1;allene oxide synthase1	375	endoplasmic reticulum
Zm00001d010538	ras-related protein8A1	81	plasma membrane
Zm00001d028687	cap2;calcium pump2	27	membrane
Zm00001d018389	transmembrane 9 superfamily protein member 2	58	endosome member and Golgi apparatus membrane
Zm00001d010413	ER membrane protein complex subunit 1-like	108	endoplasmic reticulum membrane
Zm00001d007758	#N/A	51	Golgi apparatus membrane
Zm00001d041778	AP-2 complex subunit sigma	53	cell membrane and Golgi apparatus membrane
Zm00001d017485	tip2b;tonoplast intrinsic protein2:	118	membrane
Zm00001d008531	#N/A	23	endoplasmic reticulum membrane
Zm00001d004057	#N/A	51	membrane
Zm00001d051362	tip2a;tonoplast intrinsic protein2	22	membrane
Zm00001d037725	dicarboxylate/tricarboxylate transporter2	32	membrane
Zm00001d006493	multidrug and toxic compound extrusion21	18	membrane
Zm00001d017877	transmembrane 9 superfamily protein member 4	20	endosome member and Golgi apparatus membrane
Zm00001d012858	tetratricopeptide repeat protein KIAA0103	23	endoplasmic reticulum membrane
Zm00001d039182	#N/A	34	membrane
Zm00001d032400	oligosaccharide transporter	59	endoplasmic reticulum membrane
Zm00001d026177	porin2	55	membrane
Zm00001d006179	#N/A	20	membrane
Zm00001d027548	smt2;sterol methyl transferase2	28	membrane
Zm00001d023309	Cytochrome P450 51	23	endoplasmic reticulum
Zm00001d018662	#N/A	31	membrane
Zm00001d004543	Rhomboid-like protein 19	16	Golgi apparatus membrane
Zm00001d006328	transmembrane 9 superfamily member 9	20	endosome member and Golgi apparatus membrane
Zm00001d024141	#N/A	29	endosome member and Golgi apparatus membrane
Zm00001d048191	#N/A	18	membrane
Zm00001d005019	Acyl-CoA synthetase long-chain family member 3	20	endoplasmic reticulum
Zm00001d044673	cytochrome P450 homolog1	24	membrane
Zm00001d011302	#N/A	17	membrane
