# Supplementary material for: Natural Variations of ZmRLR1 Mediate the Root Lodging Resistance of Maize by Regulating Root Ascorbate and Auxin Homeostasis
Source: Adv Sci (Weinh). 2026 Jan 15;13(17):e19638. doi: 10.1002/advs.202519638 (PMC13042799; doi:10.1002/advs.202519638)
Supplement: Supplementary file 3 — Supporting File 3: advs73781‐sup‐0003‐TableS2.xlsx. [file ADVS-13-e19638-s001.xlsx]

## Sheet: Sheet1
Supplementary Table S2 List of the inbred lines used in this research
Inbred lines	Adaptation	Origin	Lodging index
17HF0590	Temperate	Lancaster	1.5
17HF0049	Temperate	Lancaster	2
17HF0189	Temperate	Iodent	2
17HF0280	Temperate	SPT	2
17HF0318	Temperate	Reid	2
17HF0504	Temperate	PA	2
17HF0656	Temperate	PB	2
17HF0157	Temperate	Iodent	2.5
17HF0199	Temperate	LRC	2.5
17HF0253	Temperate	Lancaster	2.5
17HF0356	Temperate	Lancaster	2.5
17HF0410	Temperate	PA	2.5
17HF0444	Tropical/Subtropical	Tropical/Subtropical	2.5
17HF0478	Tropical/Subtropical	Tropical/Subtropical	2.5
17HF0497	Temperate	Reid	2.5
17HF0500	Temperate	LRC	2.5
17HF0531	Temperate	SPT	2.5
17HF0568	Temperate	Lancaster	2.5
17HF0694	Temperate	SPT	2.5
17HF0713	Temperate	SPT	2.5
17HF0788	Temperate	PA	2.5
17HF0020	Temperate	Iodent	3
17HF0062	Temperate	Reid	3
17HF0081	Temperate	Iodent	3
17HF0186	Temperate	PB	3
17HF0194	Temperate	Iodent	3
17HF0299	Temperate	LRC	3
17HF0329	Temperate	LRC	3
17HF0421	Temperate	PB	3
17HF0513	Temperate	SPT	3
17HF0521	Temperate	PA	3
17HF0586	Temperate	PA	3
17HF0720	Temperate	SPT	3
17HF0753	Temperate	PA	3
17HF1316	Tropical/Subtropical	Tropical/Subtropical	3
17HF0029	Temperate	LRC	3.5
17HF0052	Temperate	Lancaster	3.5
17HF0197	Temperate	Iodent	3.5
17HF0231	Temperate	PB	3.5
17HF0259	Temperate	Iodent	3.5
17HF0339	Temperate	Lancaster	3.5
17HF0361	Temperate	PA	3.5
17HF0429	Temperate	LRC	3.5
17HF0434	Temperate	PA	3.5
17HF0498	Temperate	Lancaster	3.5
17HF0549	Temperate	PA	3.5
17HF0774	Temperate	PA	3.5
17HF0168	Temperate	Iodent	4
17HF0176	Temperate	Iodent	4
17HF0256	Temperate	Iodent	4
17HF0597	Temperate	PA	4
17HF0050	Temperate	Lancaster	4.5
17HF0163	Temperate	Iodent	4.5
17HF0202	Temperate	PA	4.5
17HF0230	Temperate	Iodent	4.5
17HF0323	Temperate	LRC	4.5
17HF0489	Temperate	Lancaster	4.5
17HF0764	Temperate	PA	4.5
17HF0028	Temperate	LRC	5
17HF0288	Temperate	PA	5
17HF0477	Tropical/Subtropical	Tropical/Subtropical	5
17HF0604	Temperate	LRC	5
17HF0758	Temperate	PA	5
17HF0069	Temperate	Iodent	6
17HF0281	Temperate	PB	1
17HF0592	Temperate	Lancaster	1
17HF0279	Temperate	PB	1.5
17HF0325	Temperate	SPT	1.5
17HF0420	Temperate	SPT	1.5
17HF0068	Temperate	Iodent	2
17HF0343	Temperate	Reid	2
17HF0375	Temperate	SPT	2
17HF0539	Temperate	Reid	2
17HF0600	Temperate	PB	2
17HF0637	Temperate	PB	2
17HF0645	Temperate	PB	2
17HF0653	Temperate	PB	2
17HF0016	Temperate	Reid	2.5
17HF0090	Temperate	Reid	2.5
17HF0178	Temperate	PA	2.5
17HF0228	Temperate	PB	2.5
17HF0300	Temperate	Reid	2.5
17HF0320	Temperate	Reid	2.5
17HF0530	Temperate	PB	2.5
17HF0542	Temperate	LRC	2.5
17HF0661	Temperate	PB	2.5
17HF0667	Temperate	PB	2.5
17HF0091	Temperate	Reid	3
17HF0402	Temperate	Reid	3
17HF0427	Temperate	PB	3
17HF0431	Temperate	Reid	3
17HF0552	Temperate	PB	3
17HF0554	Temperate	PB	3
17HF0598	Temperate	PA	3
17HF0021	Temperate	Reid	3.5
17HF0422	Temperate	PB	3.5
17HF0599	Temperate	PB	3.5
17HF0609	Temperate	PB	3.5
17HF0148	Temperate	Reid	4
17HF0310	Temperate	SPT	4
17HF0357	Temperate	PA	4.5
17HF0162	Temperate	Iodent	5.5
17HF0529	Tropical/Subtropical	Tropical/Subtropical	1.5
17HF0433	Temperate	Lancaster	2
17HF0471	Tropical/Subtropical	Tropical/Subtropical	2
17HF0479	Temperate	PA	2
17HF0561	Temperate	SPT	2
17HF0566	Temperate	Reid	2
17HF0495	Temperate	SPT	2.5
17HF0313	Temperate	Iodent	3
17HF0578	Temperate	SPT	3
17HF0248	Temperate	Lancaster	3.5
17HF0270	Temperate	LRC	3.5
17HF0376	Temperate	LRC	3.5
17HF0057	Temperate	Reid	6
17HF0372	Temperate	Lancaster	1.5
17HF0195	Temperate	Iodent	2
17HF0493	Temperate	Lancaster	2
17HF0373	Temperate	LRC	2.5
17HF0511	Temperate	SPT	2.5
17HF0522	Temperate	PA	2.5
17HF0559	Temperate	Lancaster	4
Note: SPT (Sipingtou), LRC (LvdaRed Coda), PA (group A germplasm derived from modern U.S.A. hybrids in China), PB (group B germplasm derived from modern U.S.A. hybrids in China).
