# Supplementary material for: Natural Variations of ZmRLR1 Mediate the Root Lodging Resistance of Maize by Regulating Root Ascorbate and Auxin Homeostasis
Source: Adv Sci (Weinh). 2026 Jan 15;13(17):e19638. doi: 10.1002/advs.202519638 (PMC13042799; doi:10.1002/advs.202519638)
Supplement: Supplementary file 4 — Supporting File 4: advs73781‐sup‐0004‐TableS3.xlsx. [file ADVS-13-e19638-s003.xlsx]

## Sheet: Primers
Supplementary Table S3 Oligos used as primers in the experiment
Name	Sequences (5´-3´)
ZmRLR1-real-F	CATCCTCTTGTCTTGCATATGC
ZmRLR1-real-R	CTCGGAACAACACAACATACAG
ZmRLR1-OE-real-F	CGTAGTCAACACCTACAACGT
ZmRLR1-OE-real-R	GCTGCAGCTTCCCGTAGAT
ZmACTIN1-F	CAATGGCACTGGAATGGT
ZmACTIN1-R	ATCTTCAGGCGAAACACG
ZmUBQ1-F	AGACCCTGACTGGAAAAACC
ZmUBQ1-R	CGACCCATGACTTACTGACC
ZmRLR1-test-F	GGCAAGGCTTTCTTCATACCAC
ZmRLR1-test-R	TGTTGTGTCATCTCTCTCCCGC
ZmRLR1-CRISPR-F	GACGTACGACGCCAAGACG
ZmRLR1-CRISPR-R	CGTGGGCGATCAACCCGGC
pCUB-GFP-MYC-ZmRLR1-F	CTCTAGAGGATCGGTCACCATGGCCTACGCGACGCAGCAT
pCUB-GFP-MYC-ZmRLR1-R	GGGCCCGCGGTACGGTGACCCATCGCCAAGGAACCTGCCAAT
pEZS-NL-ZmRLR1-F	CTCGAGCTCAAGCTTCGAATTCATGGCCTACGCGACGCAGCAT
pEZS-NL-ZmRLR1-R	GGTACCGTCGACTGCAGAATCATCGCCAAGGAACCTGCCAAT
pPR3-N-ZmRLR1-F	CTCGGCCTCTCGAGAATTCATGGCCTACGCGACGCAGCAT
pPR3-N-ZmRLR1-R	ATAAGCTTGATATCGAATTCCATCGCCAAGGAACCTGCCAAT
pPR3-N-ZmAP2-F	CTCGGCCTCTCGAGAATTCATGATCCGGTTCATCCTGC
pPR3-N-ZmAP2-R	ATAAGCTTGATATCGAATTCTTCCAGCTTCTCAAGCTCGC
pBT3-STE-ZmAP2-F	GAATTCGATATCAAGCTTATGATCCGGTTCATCCTGC
pBT3-STE-ZmAP2-R	CGACGGTATCGATAAGCTTTTCCAGCTTCTCAAGCTCGC
pBT3-STE-ZmCHC2-F	GAATTCGATATCAAGCTTATGCAACTTTTCTCTGTTGAT
pBT3-STE-ZmCHC2-R	CGACGGTATCGATAAGCTTGTAGCTTCCCATTGCTGGCAT
GST-ZmRLR1-F	CCGCGTGGATCCCCGGAATTCATGGCCTACGCGACGCAGCAT
GST-ZmRLR1-R	CTCGAGTCGACCCGGGAATTCCATCGCCAAGGAACCTGCCAAT
cLUC-ZmAP2-F	CGGGGCGGTACCTCCGGATCCATGATCCGGTTCATCCTGC
cLUC-ZmAP2-R	AGTCGACGCGTTGTGGATCCTCATTCCAGCTTCTCAAGCTC
cLUC-ZmCHC2-F	CGGGGCGGTACCTCCGGATCCATGCAACTTTTCTCTGTTGAT
cLUC-ZmCHC2-R	AGTCGACGCGTTGTGGATCCTCAGTAGCTTCCCATTGCTGG
nLUC-ZmRLR1-F	GAGCTCGGTACCTCCGGATCCATGGCCTACGCGACGCAGCAT
nLUC-ZmRLR1-R	AGTCGACGCGTTGTGGATCCCATCGCCAAGGAACCTGCCAAT
nLUC-ZmAP2-F	GAGCTCGGTACCTCCGGATCCATGATCCGGTTCATCCTGC
nLUC-ZmAP2-R	AGTCGACGCGTTGTGGATCCTTCCAGCTTCTCAAGCTCGC
1305-35S-ZmRLR1-GFP-F	AGGACCGGTCCCGGGGGATCCATGGCCTACGCGACGCAGCAT
1305-35S-ZmRLR1-GFP-R	CCCTTGCTCACCATGGATCCCATCGCCAAGGAACCTGCCAAT
AtTUB2-F	GGCCTTGTACGATATTTGCTTC
AtTUB2-R	TCGGAGGTCAGAGTTGAGTTGA
AtAIR12-LB	CTATAGCTAGTGGTCAACTCG
AtAIR12-RB	GTTTACCTTCGACGAGACTGCT
1303-ZmRLR1-F	CATGGTAGATCTGACTAGTATGGCCTACGCGACGCAGCAT
1303-ZmRLR1-R	CTACAGGACGTAAACTAGTCATCGCCAAGGAACCTGCCAAT
pEZS-NL-AthAIR12-F	CTCGAGCTCAAGCTTCGAATTCATGTCCCTGTGTCTTAAAAT
pEZS-NL-AthAIR12-R	GGTACCGTCGACTGCAGAATGAAAATAAAAATAGAACCCAAC
1300-MAS-ZmAP2-6MYC-F	TACTAGTGGATCCGGTACCATGATCCGGTTCATCCTGC
1300-MAS-ZmAP2-6MYC-R	GCTTTTGCTCCATGGTACCAAACCGCACAGCGCGCACA
1300-MAS-ZmCHC2-6MYC-F	TACTAGTGGATCCGGTACCATGCAACTTTTCTCTGTTGAT
1300-MAS-ZmCHC2-6MYC-R	GCTTTTGCTCCATGGTACCGTAGCTTCCCATTGCTGGCAT
1305-35S-ZmAP2-GFP-F	AGGACCGGTCCCGGGGGATCCATGATCCGGTTCATCCTGC
1305-35S-ZmAP2-GFP-R	CCCTTGCTCACCATGGATCCAAACCGCACAGCGCGCACA
pAN580-nYFP-ZmRLR1-F	GCGCGCCACTAGTGGATCCATGGCCTACGCGACGCAGCA
pAN580-nYFP-ZmRLR1-R	CAGTACTATCGATGGATCCCATCGCCAAGGAACCTGCCAAT
pAN580-nYFP-ZmAP2-F	GCGCGCCACTAGTGGATCCATGATCCGGTTCATCCTGC
pAN580-nYFP-ZmAP2-R	CAGTACTATCGATGGATCCAAACCGCACAGCGCGCACA
pAN580-ZmAP2-cYFP-F	GCGCGCCACTAGTGGATCCATGATCCGGTTCATCCTGC
pAN580-ZmAP2-cYFP-R	CAGTACTATCGATGGATCCAAACCGCACAGCGCGCACA
pAN580-ZmCHC2-cYFP-F	GCGCGCCACTAGTGGATCCATGCAACTTTTCTCTGTTGAT
pAN580-ZmCHC2-cYFP-R	CAGTACTATCGATGGATCCGTAGCTTCCCATTGCTGGCAT
ZmCHC2-test-F	GCAGATCCATCCAGAGTCAT
ZmCHC2-test-R	AGACAGAAATAGATCATAGAAGCTC
ZmCHC2-real-F	CTGTGTAAGCGAAGGTGGAA
ZmCHC2-real-R	TGCAATTCTCAGACTCTGGC
